# Supplementary material for: AlveoMPU: Bridging the Gap in Lung Model Interactions Using a Novel Alveolar Bilayer Film
Source: Polymers (Basel). 2024 May 23;16(11):1486. doi: 10.3390/polym16111486 (PMC11174738; doi:10.3390/polym16111486)
Supplement: Supplementary file 1 [file polymers-16-01486-s001.zip]

Archive with 1 entries (1 files):
- polymers-2991025-supplementary.pdf
